# Supplementary material for: Treatment of ankylosing spondylitis complicated with a thoracolumbar Andersson lesion by posterior closed osteotomy, debridement and fusion through the fracture line
Source: BMC Musculoskelet Disord. 2022 Aug 26;23:815. doi: 10.1186/s12891-022-05770-3 (PMC9414405; doi:10.1186/s12891-022-05770-3)
Supplement: Supplementary file 1 — Additional file 1: Supplementary Table 1. Basic information and original data of 13 patients. [file 12891_2022_5770_MOESM1_ESM.xlsx]

## Sheet: Sheet1
Supplementary table1.Basic information and original data of 13 patients
Case	Sex	Age(years)	Follow-up time(months)	Pseudarthrosis location	Course of disease(years)	Trauma history	Operation time(min)	Blood loss（ml）	Preoperative																		Last follow-up																		Complications
									C7T(°)	GK(°)	TK(°)	TLK(°)	LK(°)	AFL(°)	LL(°)	PI(°)	PT(°)	SS(°)	SVA(mm)	VAS	Pain	Function	Self-image	Mental health	Satisfaction	ODI(%)	C7T(°)	GK(°)	TK(°)	TLK(°)	LK(°)	AFL(°)	LL(°)	PI(°)	PT(°)	SS(°)	SVA(mm)	VAS	Pain	Function	Self-image	Mental health	Satisfaction	ODI(%)
1	F	36	36	T12/L1	5	No	270	450	84	56	35	20	2	13	-2	28	17	11	69	7	3	4	3	4	3	97.8	89	43	45	13	0	8	-18	39	23	16	26	0	5	5	5	5	5	11.1	No
2	F	30	24	T10/11	7	No	280	500	90.8	80	57	44	39	55	-44	33	32	1	10	7	3	3	3	4	3	77.8	90.3	49	39	25	15	35	-51	58	26	32	10	1	4	4	4	5	4	22.2	No
3	M	45	36	L3/4	20	Yes	405	700	79	84	35	56	8	18	-25	79	63	16	110	7	3	2	2	3	2	80	82	56	38	30	0	9	-45	53	35	18	86	0	5	4	5	5	5	20	No
4	M	57	15	T11/12	30	Yes	490	1600	54	93	74	68	37	59	-44	47	27	20	271	8	2	2	2	3	2	84.4	77	46	44	19	13	14	-35	39	12	27	149	4	4	4	4	4	4	66.7	Numbness of lower limbs
5	M	49	24	T7	8	Yes	200	300	79	66	28	34	-3	16	-24	55	42	13	118	8	3	3	2	3	3	80	83	52	27	35	0	4	-13	44	29	15	79	1	4	4	4	5	5	26.7	No
6	F	48	15	T11/12	20	No	220	800	77	93	52	28	15	35	-38	60	35	25	116	9	2	3	2	3	2	93.3	86	63	46	30	15	24	-39	58	29	29	63	5	4	5	4	4	4	71.1	No
7	F	51	24	T11/12	10	No	300	480	85	65	44	31	22	23	-51	65	30	35	42	8	3	3	3	3	3	84.4	86	37	30	4	0	4	-61	63	15	48	53	3	5	5	5	5	5	64.4	No
8	M	80	15	T12	15	Yes	210	300	87	59	32	19	5	21	-46	32	11	21	46	7	3	4	3	3	3	91.1	86	44	20	9	0	7	-43	28.6	0.6	28	71	4	5	5	4	4	5	62.2	No
9	M	52	18	T10/11	7	No	550	800	91	91	73	39	33	58	-60	46	23	23	15.6	9	2	2	3	2	3	95.6	96	65	51	21	16	35	-57	51	15	36	-32	3	5	5	5	5	5	40	No
10	M	58	12	T11/12	9	No	525	800	64	112	96	68	60	79	-15	35	33	2	153	9	2	2	2	2	2	95.6	86	58	46	23	6	22	-28	34	27	7	38.4	3	5	4	5	4	5	37.8	No
11	F	53	24	T10/11	13	No	300	600	90	92	70	35	30	55	-52	42	19	23	35	8	3	3	3	2	2	93.3	94	53	47	18	10	26	-36	50	16	34	23	3	5	4	5	4	5	22.2	No
12	M	51	20	T11/12	16	No	350	655	80	88	46	30	16	27	-44	62	33	29	40	7	3	2	2	3	3	84.4	88	42	32	32	6	11	-40	60	23	37	15	4	4	4	4	4	5	20	No
13	M	48	22	T12/L1	10	No	385	760	85	82	36	23	16	23	-16	30	20	10	65	7	3	4	3	4	2	84.4	87	44	43	11	2	9	-25	42	25	17	15	3	4	5	4	4	4	26.7	No
